# Supplementary material for: An Effectively Uncoupled Gd8 Cluster Formed through Fixation of Atmospheric CO2 Showing Excellent Magnetocaloric Properties
Source: Int J Mol Sci. 2023 Dec 23;25(1):264. doi: 10.3390/ijms25010264 (PMC10779177; doi:10.3390/ijms25010264)
Supplement: Supplementary file 1 [file ijms-25-00264-s001.zip]

Archive with 1 entries (1 files):
- ijms-2721260-supplementary.pdf
